# Supplementary material for: Comparison of Tissue Factors in the Ontogenetic Aspects of Human Cholesteatoma
Source: Diagnostics (Basel). 2024 Mar 21;14(6):662. doi: 10.3390/diagnostics14060662 (PMC10969033; doi:10.3390/diagnostics14060662)
Supplement: Supplementary file 1 [file diagnostics-14-00662-s001.zip]

Archive with 1 entries (1 files):
- diagnostics-2842272-supplementary.pdf
